# Supplementary material for: Prussian Blue Nanoparticle-Mediated Scalable Thermal Stimulation for In Vitro Neuronal Differentiation
Source: Nanomaterials (Basel). 2022 Jul 4;12(13):2304. doi: 10.3390/nano12132304 (PMC9268683; doi:10.3390/nano12132304)
Supplement: Supplementary file 1 [file nanomaterials-12-02304-s001.zip]

Archive with 1 entries (1 files):
- nanomaterials-1737401-supplementary.pdf
